# Supplementary material for: Effects of Nutritional Supplements on Explosive Lower Limb Performance in Volleyball Players: A Systematic Review and Network Meta-Analysis
Source: Nutrients. 2025 Nov 26;17(23):3702. doi: 10.3390/nu17233702 (PMC12694113; doi:10.3390/nu17233702)
Supplement: Supplementary file 1 [file nutrients-17-03702-s001.zip]

Archive with 1 entries (1 files):
- nutrients-3966039-supplementary materials.pdf
